# Supplementary material for: GnRH Induces Citrullination of the Cytoskeleton in Murine Gonadotrope Cells
Source: Int J Mol Sci. 2024 Mar 10;25(6):3181. doi: 10.3390/ijms25063181 (PMC10970285; doi:10.3390/ijms25063181)
Supplement: Supplementary file 1 [file ijms-25-03181-s001.zip]

Archive with 8 entries (6 files):
- Supplemental Figure S1/
- Supplemental Figure S1/Supplementary Fig 1 (with figure legend).pptx
- Supplemental Figure S1/Supplementary Figure 1.jpg
- Supplemental Figure S2/
- Supplemental Figure S2/LBT2_0 Min TreatmentGFP Membrane_20210904_03.vsi - 488 GFP.avi
- Supplemental Figure S2/LBT2_0 Min TreatmentGFP Membrane_20210904_03.vsi - 488 GFP.mp4
- Supplemental Figure S2/LBT2_0 Min TreatmentGFP Membrane_20210904_03.vsi - 488 GFP.tif
- Supplemental Figure S2/Supplementary Figure 2 Figure Legend.pptx
